# Supplementary material for: Rapid GC-MS Characterization of Oleoresin, Turpentine and Rosin Using Tailored Chromatographic Programs
Source: Int J Mol Sci. 2026 Feb 9;27(4):1690. doi: 10.3390/ijms27041690 (PMC12940598; doi:10.3390/ijms27041690)
Supplement: Supplementary file 1 [file ijms-27-01690-s001.zip]

Archive with 1 entries (1 files):
- ijms-4120838-supplementary.pdf
